# Supplementary material for: Cow Dung-Based Biochar Materials Prepared via Mixed Base and Its Application in the Removal of Organic Pollutants
Source: Int J Mol Sci. 2022 Sep 3;23(17):10094. doi: 10.3390/ijms231710094 (PMC9456264; doi:10.3390/ijms231710094)
Supplement: Supplementary file 1 [file ijms-23-10094-s001.zip]

Archive with 1 entries (1 files):
- ijms-1895317-supplementary.pdf
